# Supplementary material for: Physiological Muscle Function Is Controlled by the Skeletal Endocannabinoid System in Murine Skeletal Muscles
Source: Int J Mol Sci. 2025 May 30;26(11):5291. doi: 10.3390/ijms26115291 (PMC12155153; doi:10.3390/ijms26115291)
Supplement: Supplementary file 1 [file ijms-26-05291-s001.zip]

Archive with 1 entries (1 files):
- ijms-3596257-supplementary.pdf
